# Supplementary material for: Exposure to visual perturbations elicits adaptation in step kinematics during gait in those with chronic ankle instability
Source: J Neuroeng Rehabil. 2025 Oct 29;22:229. doi: 10.1186/s12984-025-01705-w (PMC12573960; doi:10.1186/s12984-025-01705-w)
Supplement: Supplementary file 2 — Supplementary Material 2 [file 12984_2025_1705_MOESM2_ESM.xlsx]

## Sheet: All
Number	Sprains	Giving_Way	IDFAI	FAAM_ADL	FAAM_S	Age	Height	Weight	Uni_Bilateral	ST_Pre_SW	VH_Pre_SW	ST_Pre_SL	VH_Pre_SL	ST_Pre_SWV	VH_Pre_SWV	ST_Pre_SLV	VH_Pre_SLV	ST_Post_SW	VH_Post_SW	ST_Post_SL	VH_Post_SL	ST_Post_SWV	VH_Post_SWV	ST_Post_SLV	VH_Post_SLV	ST_Norm_SW	VH_Norm_SW	ST_Norm_SL	VH_Norm_SL	ST_Norm_SWV	VH_Norm_SWV	ST__Norm_SLV	VH_Norm_SLV	ST_early_SW	VH_early_SW	ST_early_SL	VH_early_SL	ST_early_SWV	VH_early_SWV	ST_early_SLV	VH_early_SLV	ST_late_SW	VH_late_SW	ST_late_SL	VH_late_SL	ST_late_SWV	VH_late_SWV	ST_late_SLV	VH_late_SLV
1	5	1	19	83.3	71.87	28	170	165	0	0.2064	0.2104	0.6134	0.6176	0.0285	0.0235	0.0266	0.0188	0.1717	0.1949	0.6357	0.6273	0.0257	0.0263	0.0181	0.0139	0.1938	0.2258	0.6208	0.6163	0.0275	0.0301	0.019	0.03	0.1984	0.2304	0.6122	0.6072	0.0234	0.0345	0.0185	0.0356	0.1875	0.0212	0.6246	0.6195	0.0289	0.0315	0.019	0.0241
2	3	12	31	78.57	68.75	18	165	135	1	0.1692	0.1653	0.5471	0.5436	0.0179	0.0148	0.0156	0.0219	0.1692	0.1617	0.5471	0.5464	0.0179	0.0144	0.0156	0.0162	0.1825	0.1704	0.5325	0.5268	0.0187	0.0199	0.0235	0.0268	0.1952	0.1677	0.5146	0.5235	0.0128	0.019	0.027	0.0296	0.1696	0.1806	0.5473	0.5253	0.0173	0.018	0.0121	0.0212
3	2	1	14	100	100	21	167	140	0	0.1392	0.1354	0.6119	0.6061	0.0231	0.0165	0.0123	0.014	0.1455	0.1334	0.6251	0.6192	0.0226	0.0204	0.0142	0.0101	0.1533	0.1601	0.6146	0.5996	0.0226	0.0486	0.0172	0.0244	0.1529	0.1589	0.6042	0.5912	0.0223	0.041	0.0167	0.0275	0.1561	0.1591	0.6197	0.6103	0.0196	0.0484	0.0146	0.0172
4	2	5	17	96.42	96.87	20	172	148	0	0.1496	0.1752	0.6334	0.636	0.0167	0.0201	0.0197	0.0187	0.1381	0.146	0.6343	0.64	0.0195	0.018	0.0148	0.0159	0.1613	0.2012	0.6286	0.6062	0.0226	0.0366	0.0213	0.0441	0.1699	0.2089	0.6198	0.6055	0.0214	0.0267	0.0253	0.0447	0.1567	0.1884	0.6303	0.6244	0.0222	0.0368	0.0246	0.0282
5	3	3	22	100	90.6	20	172	135	0	0.1392	0.1291	0.5737	0.5944	0.0141	0.0145	0.0166	0.0177	0.1271	0.1203	0.5879	0.5961	0.0182	0.0152	0.0155	0.0168	0.1342	0.1399	0.585	0.5878	0.0195	0.0233	0.0222	0.0226	0.1438	0.1416	0.5664	0.5825	0.0208	0.0208	0.0239	0.0218	0.1229	0.1356	0.5935	0.5825	0.0187	0.0267	0.018	0.0203
6	2	5	18	100	100	21	170	141	0	0.1021	0.0988	0.5994	0.6046	0.0145	0.0142	0.0129	0.0118	0.1009	0.1001	0.6114	0.6143	0.0157	0.0146	0.0116	0.0126	0.1078	0.1135	0.5978	0.5878	0.019	0.0228	0.0235	0.0172	0.0989	0.1196	0.5782	0.5843	0.0215	0.0277	0.0235	0.019	0.1098	0.1066	0.6026	0.5866	0.0211	0.0157	0.028	0.0136
7	2	20	29	67.8	40.6	22	167	160	0	0.1174	0.1442	0.5855	0.583	0.031	0.0259	0.0142	0.0176	0.107	0.1069	0.5925	0.5925	0.0333	0.0352	0.014	0.0114	0.1189	0.15	0.5863	0.5558	0.0389	0.076	0.0193	0.0494	0.1218	0.1687	0.572	0.5379	0.0439	0.0677	0.0197	0.0573	0.1193	0.123	0.592	0.5767	0.0413	0.0786	0.016	0.0251
8	10	4	30	84.5	56.25	22	165	165	1	0.1257	0.1305	0.5796	0.5852	0.0251	0.0175	0.0124	0.0146	0.1218	0.1632	0.5856	0.5726	0.0236	0.0268	0.0139	0.0151	0.1306	0.1432	0.5818	0.5592	0.027	0.0419	0.015	0.0273	0.1258	0.1382	0.5812	0.575	0.0367	0.0374	0.0149	0.0244	0.1316	0.1642	0.5777	0.5629	0.0222	0.046	0.013	0.0152
9	10	40	30	70.2	53.12	22	180	180	0	0.1724	0.1679	0.6588	0.6605	0.0212	0.0225	0.0145	0.0226	0.1427	0.1478	0.6613	0.6547	0.0255	0.0236	0.0159	0.401	0.1584	0.1918	0.6501	0.6326	0.0254	0.0329	0.0184	0.0344	0.1813	0.2134	0.6452	0.6248	0.0195	0.0298	0.0201	0.0396	0.1531	0.1717	0.6552	0.6412	0.0244	0.028	0.0134	0.0303
10	10	4	23	100	90.6	21	167	163	1	0.1467	0.1521	0.634	0.6328	0.0234	0.0216	0.0159	0.0204	0.1343	0.1487	0.641	0.6395	0.0323	0.0289	0.015	0.0167	0.1357	0.1634	0.6381	0.6252	0.0339	0.0329	0.0152	0.0221	0.1452	0.1783	0.6362	0.6233	0.0284	0.0273	0.0133	0.0261	0.1355	0.1617	0.6398	0.63	0.0349	0.03	0.0164	0.0202
11	3	2	25	98.8	100	20	185	220	1	0.1338	0.1323	0.6198	0.632	0.0266	0.033	0.0178	0.0176	0.121	0.1218	0.6462	0.6457	0.0278	0.0314	0.0135	0.0144	0.1185	0.1335	0.64	0.6196	0.0359	0.0506	0.0153	0.0335	0.1168	0.1304	0.6339	0.6143	0.0375	0.0496	0.014	0.0258	0.1202	0.1184	0.6429	0.6361	0.0324	0.0389	0.0152	0.0144
12	2	5	24	71.4	46.87	19	162	122	0	0.1303	0.1407	0.6069	0.6074	0.0218	0.017	0.0153	0.0175	0.1163	0.1159	0.6204	0.6189	0.0305	0.0277	0.0212	0.0195	0.1161	0.1423	0.6035	0.5944	0.0312	0.0347	0.019	0.0252	0.1277	0.1618	0.5935	0.59	0.0256	0.0252	0.0185	0.0216	0.1188	0.1256	0.6034	0.5995	0.0323	0.0344	0.0183	0.019
13	4	2	14	93.75	90.6	26	175	215	0	0.1931	0.1744	0.5924	0.5874	0.0207	0.0224	0.0169	0.0205	0.1797	0.178	0.5998	0.593	0.0207	0.0209	0.0172	0.0189	0.2018	0.214	0.5908	0.5766	0.0234	0.0308	0.0217	0.0274	0.2161	0.2169	0.5785	0.5665	0.0264	0.0377	0.0228	0.0301	0.2045	0.2062	0.5946	0.5789	0.021	0.0317	0.023	0.0292
14	4	3	23	78.57	87.5	25	160	145	1	0.0912	0.1278	0.5852	0.59	0.0281	0.0235	0.0133	0.0122	0.081	0.0782	0.6006	0.5968	0.0263	0.0315	0.0121	0.0128	0.0902	0.137	0.5863	0.5629	0.032	0.0696	0.0171	0.0394	0.116	0.1483	0.5569	0.5319	0.0326	0.0784	0.0212	0.0712	0.0824	0.1496	0.597	0.5455	0.0333	0.0747	0.0156	0.0454
15	5	12	29	71.4	46.87	20	177	160	1	0.1994	0.2028	0.6129	0.6149	0.0177	0.0175	0.0196	0.0164	0.1906	0.1877	0.6202	0.6248	0.0238	0.0197	0.0173	0.0191	0.1951	0.2318	0.6166	0.6018	0.02	0.0348	0.0195	0.0313	0.2073	0.2469	0.6076	0.5875	0.0176	0.0356	0.0165	0.0363	0.1949	0.2282	0.6204	0.6019	0.023	0.0338	0.0219	0.0328
16	2	4	23	91.6	84.37	20	160	120	0	0.1478	0.1575	0.5794	0.5834	0.0211	0.0215	0.0148	0.0148	0.1428	0.1507	0.5861	0.5815	0.0224	0.0252	0.016	0.0141	0.1521	0.2062	0.5782	0.5578	0.0215	0.039	0.0163	0.0266	0.1561	0.2067	0.5758	0.5565	0.0256	0.0486	0.0166	0.0263	0.1479	0.2064	0.5787	0.5577	0.021	0.0334	0.0163	0.024
17	3	1	16	95.2	96.87	21	187	170	1	0.161	0.1593	0.6484	0.6352	0.0241	0.0214	0.0188	0.0201	0.1389	0.1418	0.6581	0.6616	0.0269	0.0225	0.0183	0.0154	0.156	0.1677	0.6519	0.6479	0.0283	0.0379	0.0232	0.0283	0.1644	0.1876	0.6451	0.6337	0.0229	0.0332	0.0273	0.0335	0.1478	0.146	0.6547	0.6515	0.0286	0.0354	0.0201	0.0218
18	5	7	24	91.6	90.6	25	177	185	0	0.1451	0.1529	0.6016	0.6068	0.0162	0.015	0.0197	0.0192	0.1309	0.1378	0.5976	0.604	0.0166	0.0144	0.0182	0.0162	0.1411	0.1423	0.5997	0.6002	0.0175	0.0173	0.0204	0.0189	0.1427	0.1515	0.5927	0.6018	0.0196	0.0152	0.0196	0.0181	0.1311	0.1445	0.5999	0.6023	0.0158	0.0163	0.019	0.0199
19	10	2	28	96.38	65.62	19	170	190	0	0.1602	0.1636	0.6017	0.6127	0.0237	0.0211	0.0171	0.0192	0.1394	0.1516	0.6036	0.6025	0.0292	0.026	0.0196	0.016	0.1578	0.1773	0.5944	0.5902	0.0384	0.0359	0.0182	0.0247	0.1663	0.1701	0.5946	0.5942	0.0265	0.0432	0.0155	0.0237	0.1472	0.1692	0.5947	0.5853	0.0454	0.0355	0.0163	0.0217
